# Supplementary material for: Genomic adaptations to cereal‐based diets contribute to mitigate metabolic risk in some human populations of East Asian ancestry
Source: Evol Appl. 2020 Sep 8;14(2):297–313. doi: 10.1111/eva.13090 (PMC7896717; doi:10.1111/eva.13090)
Supplement: Supplementary file 2 — Table S1‐S2 [file EVA-14-297-s002.xlsx]

## Sheet: Table S1
Table S1. Literature and newly collected samples included in the extended dataset. In bold are reported the samples genotyped in the present study.
Population	Country	Macro Area	Source	N
Adygei	Russia	Europe	Li et al. 2008 (HGDP)	17
African Ancestry in Southwest US (ASW)	US	Africa	1KG	58
African Caribbean in Barbados (ACB)	Barbados	Africa	1KG	123
Asur	India	South Asia	Chaubey et al. 2011	2
Balochi	Pakistan	South Asia	Li et al., 2008 (HGDP)	21
Bangla	Bangladesh	South Asia	present study	29
Bantu_NE	Kenya	Africa	Li et al. 2008 (HGDP)	11
Bantu_SE_Pedi	South Africa	Africa	Li et al. 2008 (HGDP)	1
Bantu_SE_SSotho	South Africa	Africa	Li et al. 2008 (HGDP)	1
Bantu_SE_Tswana	South Africa	Africa	Li et al. 2008 (HGDP)	2
Bantu_SE_Zulu	South Africa	Africa	Li et al. 2008 (HGDP)	1
Bantu_SW_Herero	South Africa	Africa	Li et al. 2008 (HGDP)	2
Bantu_SW_Ovambo	South Africa	Africa	Li et al. 2008 (HGDP)	1
Bedouin	Israel	Middle East	Li et al. 2008 (HGDP)	45
Bengali	India	South Asia	Metspalu et al. 2011	1
Bengali in Bangladesh (BEB)	Bangladesh	South Asia	1KG	86
Bhunjia	India	South Asia	Metspalu et al. 2011	1
Biaka_Pygmy	Central African Republic	Africa	Li et al. 2008 (HGDP)	22
Birhor	India	South Asia	Basu et al. 2016	9
Bonda	India	South Asia	Chaubey et al. 2011	4
Brahmins_TN	India	South Asia	Metspalu et al. 2011	2
Brahmins_UP	India	South Asia	Metspalu et al. 2011	7
Brahmins_UTT	India	South Asia	Metspalu et al. 2011	1
Brahui	Pakistan	South Asia	Li et al. 2008 (HGDP)	22
British in England and Scotland (GBR)	UK	Europe	1KG	30
Burm	Myanmar	South Asia	Mörseburg et al. 2016	20
Burma	Myanmar	South Asia	Chaubey et al. 2011	15
Burusho	Pakistan	South Asia	Li et al. 2008 (HGDP)	24
Cambodian	Cambodia	East Asia	Li et al. 2008 (HGDP)	10
Chamar	India	South Asia	Metspalu et al. 2011	10
Chenchus	India	South Asia	Metspalu et al. 2011	4
Chinese Dai in Xishuangbanna (CDX)	China	East Asia	1KG	93
Colombian in Medellin (CLM)	Colombia	America	1KG	30
Colombians	Colombia	America	Li et al. 2008 (HGDP)	7
Dai	China	East Asia	Li et al. 2008 (HGDP)	10
Daur	China	East Asia	Li et al. 2008 (HGDP)	9
Dharkars	India	South Asia	Metspalu et al. 2011	12
Dhurwa	India	South Asia	Metspalu et al. 2011	1
Druze	Israel	Middle East	Li et al. 2008 (HGDP)	42
Dusadh	India	South Asia	Metspalu et al. 2011	10
Dusun	Brunei	East Asia	Mörseburg et al. 2016	22
Esan in Nigeria (ESN)	Nigeria	Africa	1KG	30
Finnish in Finland (FIN)	Finland	Europe	1KG	30
French	France	Europe	Li et al. 2008 (HGDP)	28
French_Basque	France	Europe	Li et al. 2008 (HGDP)	24
Gadaba	India	South Asia	Chaubey et al. 2011	1
Gambian in Western Division (GWD)	Gambia	Africa	1KG	30
Garo	India	South Asia	Chaubey et al. 2011	4
Gond	India	South Asia	Basu et al. 2016	20
Gond	India	South Asia	Metspalu et al. 2011	4
Gujarati Indians in Houston (GIH)	India	South Asia	1KG	103
Gujrati_Brh	India	South Asia	Basu et al. 2016	20
Hakkipikki	India	South Asia	Metspalu et al. 2011	4
Han	China	East Asia	Li et al. 2008 (HGDP)	44
Han Chinese in Bejing (CHB)	China	East Asia	1KG	112
Hazara	Pakistan	South Asia	Li et al. 2008 (HGDP)	22
Hezhen	China	East Asia	Li et al. 2008 (HGDP)	9
Ho	India	South Asia	Basu et al. 2016	18
Ho	India	South Asia	Chaubey et al. 2011	5
Iberian populations in Spain (IBS)	Spain	Europe	1KG	30
Igorot	Kankanaey	East Asia	Mörseburg et al. 2016	22
Indian Telugu in the UK (ITU)	India	South Asia	1KG	118
IndoAryans (IAR)	Nepal	South Asia	Gnecchi-Ruscone et al. 2017	13
Irula	India	South Asia	Basu et al. 2016	20
Iyer	India	South Asia	Basu et al. 2016	20
Jamatia	India	South Asia	Basu et al. 2016	18
Japanese	Japan	East Asia	Li et al. 2008 (HGDP)	28
Japanese in Tokyo (JPT)	Japan	East Asia	1KG	105
Jarawa	India	South Asia	Basu et al. 2016	19
Juang	India	South Asia	Chaubey et al. 2011	2
Kadar	India	South Asia	Basu et al. 2016	20
Kalash	Pakistan	South Asia	Li et al. 2008 (HGDP)	23
Kanjars	India	South Asia	Metspalu et al. 2011	9
Karitiana	Brazil	America	Li et al. 2008 (HGDP)	13
Kharia	India	South Asia	Chaubey et al. 2011	2
Khasi	India	South Asia	Chaubey et al. 2011	3
Khatri	India	South Asia	Basu et al. 2016	19
King in Ho Chi Minh City (KHV)	Vietnam	East Asia	1KG	124
Kol	India	South Asia	Metspalu et al. 2011	16
Koreans	Korea	East Asia	present study	36
Korwa	India	South Asia	Basu et al. 2016	18
Kshatriya	India	South Asia	Metspalu et al. 2011	7
Kurmi	India	South Asia	Metspalu et al. 2011	1
Kurumba	India	South Asia	Metspalu et al. 2011	4
Lahu	China	East Asia	Li et al. 2008 (HGDP)	8
Lambadi	India	South Asia	Metspalu et al. 2011	1
Luhya in Webuye (LWK)	Kenya	Africa	1KG	30
Luz	Philippines	East Asia	Mörseburg et al., 2016	16
Makrani	Pakistan	South Asia	Li et al. 2008 (HGDP)	25
Malay	Singapore	East Asia	Mörseburg et al. 2016	25
Mandenka	Senegal	Africa	Li et al. 2008 (HGDP)	22
Manipuri	India	South Asia	Basu et al. 2016	20
Maratha	India	South Asia	Basu et al. 2016	7
Mawasi	India	South Asia	Metspalu et al. 2011	1
Maya	Mexico	America	Li et al. 2008 (HGDP)	21
Mbuti_Pygmy	Congo	Africa	Li et al. 2008 (HGDP)	13
Meena	India	South Asia	Metspalu et al. 2011	1
Meghawal	India	South Asia	Metspalu et al. 2011	1
Mende in Sierra Leone (MSL)	Sierra Leone	Africa	1KG	30
Mexican Ancestry in Los Angeles (MXL)	Mexican ancestry)	America	1KG	107
Miaozu	China	East Asia	Li et al. 2008 (HGDP)	10
Mongola	China	East Asia	Li et al. 2008 (HGDP)	10
Mozabite	Algeria	Middle East	Li et al. 2008 (HGDP)	27
Murut	Brunei	East Asia	Mörseburg et al. 2016	23
Muslim	India	South Asia	Metspalu et al. 2011	5
Naga	India	South Asia	Metspalu et al. 2011	4
NAN_Melanesian	Bougainville	Oceania	Li et al. 2008 (HGDP)	11
Naxi	China	East Asia	Li et al. 2008 (HGDP)	8
Nihali	India	South Asia	Metspalu et al. 2011	2
North_Italian	Italy	Europe	Li et al. 2008 (HGDP)	12
Onge	India	South Asia	Basu et al. 2016	17
Orcadian	UK	Europe	Li et al. 2008 (HGDP)	15
Oroqen	China	East Asia	Li et al. 2008 (HGDP)	9
Palestinian	Israel	Middle East	Li et al. 2008 (HGDP)	46
Pallan	India	South Asia	Basu et al. 2016	20
Paniya	India	South Asia	Basu et al. 2016	18
Papuan	New Guinea	Oceania	Li et al. 2008 (HGDP)	17
Pathan	Pakistan	South Asia	Li et al. 2008 (HGDP)	22
Peruvian in Lima (PEL)	Peru	America	1KG	130
Pima	Mexico	America	Li et al. 2008 (HGDP)	14
Piramalai_Kallars	India	South Asia	Metspalu et al. 2011	8
Puerto Rican in Puerto Rico (PUR)	Puerto Rico	America	1KG	150
Pulliyar	India	South Asia	Metspalu et al. 2011	5
Punjabi in Lahore (PJL)	Pakistan	South Asia	1KG	158
Russian	Russia	Europe	Li et al. 2008 (HGDP)	25
San	Namibia	Africa	Li et al. 2008 (HGDP)	5
Santal	India	South Asia	Basu et al. 2016	20
Santhal	India	South Asia	Chaubey et al. 2011	1
Sardinian	Italy	Europe	Li et al. 2008 (HGDP)	28
Savara	India	South Asia	Chaubey et al. 2011	2
She	China	East Asia	Li et al. 2008 (HGDP)	10
Sherpa_Khumjung (SHK)	Nepal	Himalaya	Jeong et al. 2014	21
Sherpa_Rolwaling (SRH)	Nepal	Himalaya	Gnecchi-Ruscone et al. 2017	30
Sherpa_Thame (SHT)	Nepal	Himalaya	Jeong et al. 2014	22
Sindhi	Pakistan	South Asia	Li et al. 2008 (HGDP)	24
Southern Han Chinese (CHS)	China	East Asia	1KG	171
Sri Lankan Tamil in the UK (STU)	India	South Asia	1KG	128
Surui	Brazil	America	Li et al. 2008 (HGDP)	8
Tamang_Simigaon (TAS)	Nepal	South Asia	Gnecchi-Ruscone et al. 2017	21
Tamang_Tashinam (TAT)	Nepal	South Asia	Gnecchi-Ruscone et al. 2017	11
Tharu	India	South Asia	Basu et al. 2016	20
Tharus	India	South Asia	Metspalu et al. 2011	3
Tibetans	Tibet	Himalaya	Wang et al. 2011	30
TN_Low_Caste	India	South Asia	Metspalu et al. 2011	2
Tripuri	India	South Asia	Basu et al. 2016	19
Tu	China	East Asia	Li et al. 2008 (HGDP)	10
Tujia	China	East Asia	Li et al. 2008 (HGDP)	10
Tuscan	Italy	Europe	Li et al. 2008 (HGDP)	7
Tuscans in Italy (TSI)	Italy	Europe	1KG	112
UP_Low_Caste	India	South Asia	Metspalu et al. 2011	5
Utah residents with Northern and Western European ancestry (CEU)	Northen/Western European ancestry	Europe	1KG	183
Uygur	China	East Asia	Li et al. 2008 (HGDP)	10
Velamas	India	South Asia	Metspalu et al. 2011	10
Vietnamese	Vietnam	East Asia	Mörseburg et al. 2016	18
Vietnamese_Quang_Tri	Vietnam	East Asia	present study	20
Vizaya	Philippines	East Asia	Mörseburg et al. 2016	16
W_Bengal_Brh	India	South Asia	Basu et al. 2016	18
Xibo	China	East Asia	Li et al. 2008 (HGDP)	9
Yakut	Siberia	East Asia	Li et al. 2008 (HGDP)	25
Yizu	China	East Asia	Li et al. 2008 (HGDP)	10
Yoruba	Nigeria	Africa	Li et al. 2008 (HGDP)	21
Yoruba in Ibadan (YRI)	Nigeria	Africa	1KG	186

## Sheet: Table S2
Table S2. Genomic regions enriched for signatures of positive selection in each population cluster. Only regions included in the top 1% 200kb windows ranked according to their proportion of outlier SNPs showing unusual nSL scores and with an overall proprotion exceeding 0.5 are reported.
PAKISTANI cluster						NORTH WEST INDIAN cluster						CENTRAL SOUTH INDIAN cluster						BANGLADESHI cluster						TIBETO-BURMAN cluster						SOUTH EAST ASIAN cluster						DAI VIETNAMESE cluster						HAN-TUJIA cluster						JAPANESE cluster
SNP	Chr	Position	Gene	Out_propotion		SNP	Chr	Position	Gene	Out_propotion		SNP	Chr	Position	Gene	Out_propotion		SNP	Chr	Position	Gene	Out_propotion		SNP	Chr	Position	Gene	Out_propotion		SNP	Chr	Position	Gene	Out_propotion		SNP	Chr	Position	Gene	Out_propotion		SNP	Chr	Position	Gene	Out_propotion		SNP	Chr
rs7026635	9	123550027	FBXW2	0.952		rs7028815	9	126435369	DENND1A	0.933		rs2799670	1	201389299	TNNI1	1		rs17080075	18	66681916	CCDC102B	0.933		rs1510796	2	9397003	ASAP2,ASAP2	0.773		rs7559906	2	56133040	EFEMP1,EFEMP1	0.788		rs27848	16	65881380	intergenic LINC00922,CDH5	0.8		rs6808509	3	104655582	intergenic MIR548A3,ALCAM	0.874		rs7028815	9
rs10739575	9	123606101	LOC253039			rs10760297	9	126458789	DENND1A			rs2832373	2	164372976	intergenic KCNH7,FIGN			rs17080223	18	66741446	intergenic CCDC102B,DOK6			rs10192751	2	9419106	ASAP2,ASAP2			rs4672078	2	56184498	downstream MIR217HG			rs9903959	17	48501657	intergenic	0.8		rs9860129	3	104663005	intergenic MIR548A3,ALCAM			rs10760297	9
rs914842	9	123618971	PHF19			rs7860055	9	126462707	DENND1A			rs2084358	3	57482888	DNAH12			rs2018552	18	66753676	intergenic CCDC102B,DOK6			rs10181704	2	9465687	ASAP2,ASAP2			rs1432559	2	56189618	ncRNA_intronic MIR217HG			rs2125902	17	48536047	ACSF2			rs6771790	3	104704485	intergenic MIR548A3,ALCAM			rs7860055	9
rs3933326	9	123633948	PHF19			rs4838077	9	126477127	DENND1A			rs3091556	20	45262782	SLC13A3			rs1346933	18	66758997	intergenic CCDC102B,DOK6			rs7569295	2	9467815	ASAP2,ASAP2			rs6733889	2	56199062	ncRNA_intronic MIR217HG			rs2290861	17	48557348	RSAD1			rs9682035	3	104730056	intergenic MIR548A3,ALCAM			rs4838077	9
rs881375	9	123652898	intronic PHF19			rs12339991	9	126511085	DENND1A			rs10455755	6	168486306	intergenic			rs1835655	18	66765215	intergenic CCDC102B,DOK6			rs2709576	2	9499377	ASAP2,ASAP2			rs6545535	2	56214516	ncRNA_intronic MIR217HG			rs9860129	3	104663005	intergenic MIR548A3,ALCAM	0.733		rs9288798	3	104748323	intergenic MIR548A3,ALCAM			rs12339991	9
rs3761847	9	123690239	TRAF1			rs2799466	9	126548090	DENND1A			rs1835655	18	66765215	intergenic CCDC102B,DOK6			rs884006	18	66871719	intergenic CCDC102B,DOK6			rs11124248	2	31416213	CAPN14	0.714		rs11886020	2	56249038	ncRNA_intronic MIR217HG			rs6771790	3	104704485	intergenic MIR548A3,ALCAM			rs1109412	3	44940413	TGM4	0.8		rs2104417	20
rs10985097	9	123703894	intergenic TRAF1,C5			rs16910134	9	123539791	FBXW2	0.867		rs993283	2	163739189	intergenic KCNH7,FIGN	0.933		rs10451557	2	163739071	intergenic KCNH7,FIGN	0.812		rs3008731	9	16003441	CCDC171,C9orf92	0.677		rs3850353	2	56255832	ncRNA_intronic MIR217HG			rs9682035	3	104730056	intergenic MIR548A3,ALCAM			rs4682756	3	44942121	TGM4			rs8825	20
rs996902	12	80769189	OTOGL	0.685		rs7026635	9	123550027	FBXW2			rs7599823	2	163831487	intergenic KCNH7,FIGN			rs993283	2	163739189	intergenic KCNH7,FIGN			rs3008725	9	16009322	CCDC171,C9orf92			rs7590475	2	56269883	ncRNA_intronic MIR217HG			rs12970134	18	57884750	intergenic PMAIP1,MC4R	0.705		rs1995641	3	44943389	TGM4			rs2277862	20
rs2717477	12	80771813	OTOGL			rs6602	9	123578964	PSMD5			rs6740318	2	163867002	intergenic KCNH7,FIGN			rs307864	2	163767608	intergenic KCNH7,FIGN			rs4776381	15	68155710	intergenic RNU6-2,PIAS1	0.676		rs2269981	7	29940034	WIPF3	0.778		rs17782541	18	57945602	intergenic PMAIP1,MC4R			rs17368353	3	44995128	ZDHHC3			rs224436	20
rs2598531	12	80775056	intergenic OTOGL, PTPRQ			rs10739575	9	123606101	LOC253039			rs7037809	9	126383362	DENND1A	0.866		rs16847639	2	163781234	intergenic KCNH7,FIGN			rs1982647	15	68156055	intergenic RNU6-2,PIAS1			rs10488082	7	29944869	WIPF3			rs9963410	18	57962862	intergenic PMAIP1,MC4R			rs1970498	9	15776290	C9orf93	0.766		rs1886695	20
rs9283993	8	79820821	intergenic IL7,STMN2	0.669		rs914842	9	123618971	PHF19			rs7028815	9	126435369	DENND1A			rs2081364	2	163798127	intergenic KCNH7,FIGN			rs430610	15	68198622	intergenic RNU6-2,PIAS2			rs2072176	7	29953766	WIPF3			rs9953008	18	57962981	intergenic PMAIP1,MC4R			rs1539172	9	15784631	C9orf93			rs738703	20
rs2120410	8	79844006	intergenic IL7,STMN2			rs3933326	9	123633948	PHF19			rs7860055	9	126462707	DENND1A			rs7599823	2	163831487	intergenic KCNH7,FIGN			rs338372	15	68217562	intergenic RNU6-2,PIAS3			rs2072175	7	29953913	WIPF3			rs17773430	18	57963117	intergenic PMAIP1,MC4R			rs3008751	9	15967745	C9orf93			rs12480622	20
rs7003181	8	79871922	intergenic IL7,STMN3			rs1953126	9	123640500	intronic PHF19			rs10278805	7	126922628	intergenic GRM8,ZNF800	0.857		rs1834220	2	163841985	intergenic KCNH7,FIGN			rs16951524	15	68254541	intergenic RNU6-2,PIAS4			rs6976789	7	29962934	SCRN1,SCRN1,SCRN1,SCRN1			rs2417865	9	111236780	intergenic KLF4,ACTL7B	0.7		rs1927699	9	15986487	intergenic CCDC171,C9orf92			rs951379	16
rs7842502	8	79873935	intergenic IL7,STMN4			rs881375	9	123652898	intronic PHF19			rs1494223	3	22359166	intergenic	0.857		rs6740318	2	163867002	intergenic KCNH7,FIGN			rs338389	15	68260008	intergenic RNU6-2,PIAS5			rs12964203	18	57903604	intergenic PMAIP1,MC4R	0.735		rs10979372	9	111259345	intergenic KLF4,ACTL7B			rs2987081	9	16012046	intergenic CCDC171,C9orf92			rs8043948	16
rs10808828	8	79892197	intergenic IL7,STMN5			rs3761847	9	123690239	TRAF1			rs13094898	3	58290143	intergenic	0.833		rs7028815	9	126435369	DENND1A	0.8		rs338387	15	68260982	intergenic RNU6-2,PIAS6			rs17773235	18	57922526	intergenic PMAIP1,MC4R			rs9918937	9	111277519	intergenic KLF4,ACTL7B			rs7028815	9	126435369	DENND1A	0.760		rs11642137	16
rs539254	8	79916893	intergenic IL7,STMN6			rs7026551	9	123733133	C5			rs11928561	3	174791319	NAALADL2	0.833		rs10760297	9	126458789	DENND1A			rs10851782	15	68265049	intergenic RNU6-2,PIAS7			rs9963410	18	57962862	intergenic PMAIP1,MC4R			rs7030851	9	111281164	intergenic KLF4,ACTL7B			rs10760297	9	126458789	DENND1A			rs8044752	16
rs675510	8	79971168	intergenic IL7,STMN7			rs1937984	10	84152990	NRG3	0.810		rs4320919	11	90859313	intergenic DISC1FP1,FAT3	0.8		rs7860055	9	126462707	DENND1A			rs1532113	15	68294598	intergenic RNU6-2,PIAS8			rs9953008	18	57962981	intergenic PMAIP1,MC4R			rs10818827	9	126286695	DENND1A	0.697		rs7860055	9	126462707	DENND1A			rs9923736	16
rs11189692	10	100344136	HPSE2	0.667		rs7069578	10	84179887	NRG3			rs1750190	13	95709072	ABCC4	0.8		rs4838077	9	126477127	DENND1A			rs4777016	15	68314919	intergenic RNU6-2,PIAS9			rs17773430	18	57963117	intergenic PMAIP1,MC4R			rs2772213	9	126287416	DENND1A			rs4838077	9	126477127	DENND1A			rs7190133	16
rs1937984	10	84152990	NRG3			rs7074029	10	84210756	NRG3			rs10760593	9	131953598	intergenic IER5L,LOC101929331	0.8		rs12339991	9	126511085	DENND1A			rs3924889	16	79868499	intergenic LINC01229,LOC102724083	0.659		rs11152221	18	58017249	intergenic PMAIP1,MC4R			rs2772212	9	126292586	DENND1A			rs12339991	9	126511085	DENND1A			rs1300170	3
rs7069578	10	84179887	NRG3			rs17100087	10	84213251	NRG3			rs10739745	9	132003513	intergenic IER5L,LOC101929331			rs2799466	9	126548090	DENND1A			rs4591156	16	79874183	intergenic LINC01229,LOC102724084			rs1943222	18	58028057	intergenic PMAIP1,MC4R			rs10513428	9	126304553	DENND1A			rs1885968	9	111140133	intergenic KLF4,ACTL7B	0.733		rs9859586	3
rs10509454	10	84260043	NRG3			rs1937969	10	84223444	NRG3			rs30539	5	15044842	NA	0.777		rs16954368	16	81010946	CMC2	0.767		rs13329842	16	79881386	intergenic LINC01229,LOC102724085			rs1943225	18	58054051	intergenic MC4R,CDH20			rs10818831	9	126312791	DENND1A			rs506707	9	111182146	intergenic KLF4,ACTL7B			rs17008544	3
rs10512341	9	108595364	intragenic TMEM38B,MIR8081	0.649		rs7073972	10	84237349	NRG3			rs9407554	9	13851999	NA	0.777		rs8049565	16	81035542	CMC2			rs4267316	16	79902218	intergenic LINC01229,LOC102724086			rs8180800	7	4161793	SDK1	0.732		rs10986051	9	126319341	DENND1A			rs2417865	9	111236780	intergenic KLF4,ACTL7B			rs1288688	3
rs7872125	9	108596042	intragenic TMEM38B,MIR8081			rs10748994	10	84237629	NRG3			rs12341720	9	13859052	NA			rs3743503	16	81056441	CENPN			rs4473202	16	79902537	intergenic LINC01229,LOC102724087			rs1077473	7	4175508	SDK1			rs10119667	9	126324050	DENND1A			rs10979372	9	111259345	intergenic KLF4,ACTL7B			rs1288685	3
rs7872318	9	108633515	intragenic TMEM38B,MIR8082			rs10509454	10	84260043	NRG3			rs3807814	7	8287792	ICA1,ICA1,ICA1	0.722		rs10459872	16	81094951	C16orf46			rs12102675	16	79906401	intergenic LINC01229,LOC102724088			rs674329	7	4187971	SDK1			rs7048972	9	126333104	DENND1A			rs9918937	9	111277519	intergenic KLF4,ACTL7B			rs925229	2
rs13440292	9	108648392	intragenic TMEM38B,MIR8083			rs2832373	21	30877111	intergenic BACH1-IT2,GRIK1	0.750		rs12333784	7	8322859	NA			rs8059153	16	81145675	PKD1L2			rs7191612	16	79919698	intergenic LINC01229,LOC102724089			rs663911	7	4192168	SDK1			rs7857782	9	126341310	DENND1A			rs7030851	9	111281164	intergenic KLF4,ACTL7B			rs6545222	2
rs2417658	9	108674392	intragenic TMEM38B,MIR8084			rs2832390	21	30914526	GRIK1			rs2056449	7	8328354	NA			rs16910134	9	123539791	FBXW2	0.745		rs11644400	16	79928186	intergenic LINC01229,LOC102724090			rs631738	7	4211696	SDK1			rs17286621	9	126343077	DENND1A			rs2104417	20	34127871	intergeni	0.715		rs2339940	2
rs338372	15	68217562	intergenic RNU6-2,PIAS1	0.621		rs2832391	21	30916476	GRIK1			rs11119981	1	207156555	NA	0.718		rs7026635	9	123550027	FBXW2			rs7185008	16	79943738	intergenic LINC01229,LOC102724091			rs671694	7	4213975	SDK1			rs10818846	9	126346105	DENND1A			rs8825	20	34144746	ERGIC3,ERGIC3			rs10185680	2
rs11633495	15	68218922	intergenic RNU6-2,PIAS1			rs2253438	21	30957383	GRIK1			rs4844564	1	207179822	NA			rs6602	9	123578964	PSMD5			rs4132185	16	79967324	intergenic LINC01229,LOC102724092			rs665163	7	4216771	SDK1			rs10986070	9	126366529	DENND1A			rs2277862	20	34152782	FER1L4			rs7568163	2
rs16951524	15	68254541	intergenic RNU6-2,PIAS1			rs2253443	21	30957507	GRIK1			rs11120218	1	207278451	C4BPA			rs10739575	9	123606101	LOC253039			rs1051484	6	105726036	PREP	0.644		rs653625	7	4223652	SDK1			rs7037809	9	126383362	DENND1A			rs224436	20	34154124	FER1L4			rs10865262	2
rs338389	15	68260008	intergenic RNU6-2,PIAS1			rs363478	21	30958749	GRIK1			rs363598	21	31013159	GRIK1,GRIK1	0.717		rs914842	9	123618971	PHF19			rs1358878	6	105732207	PREP			rs7812170	7	4246412	SDK1			rs7028815	9	126435369	DENND1A			rs6088887	20	34171324	FER1L4			rs1389169	4
rs338387	15	68260982	intergenic RNU6-2,PIAS1			rs2268203	21	30966208	GRIK1			rs363582	21	31023179	GRIK1,GRIK1			rs3933326	9	123633948	PHF19,PHF19			rs12192054	6	105776866	PREP			rs4723505	7	4263659	SDK1			rs10760297	9	126458789	DENND1A			rs1886695	20	34180535	FER1L4			rs7663065	4
rs10851782	15	68265049	intergenic RNU6-2,PIAS1			rs363472	21	30968113	GRIK1			rs363522	21	31023226	GRIK1,GRIK1			rs1953126	9	123640500	intronic PHF19			rs4532474	6	105781538	PREP			rs11761645	7	4265655	SDK1			rs7860055	9	126462707	DENND1A			rs738703	20	34190699	FER1L4			rs4692338	4
rs1532113	15	68294598	intergenic RNU6-2,PIAS1			rs363456	21	30975332	GRIK1,GRIK1-AS2			rs363564	21	31035432	GRIK1,GRIK1			rs881375	9	123652898	intronic PHF19			rs4512258	6	105783150	PREP			rs610962	7	4266379	SDK1			rs4838077	9	126477127	DENND1A			rs12480622	20	34234620	CPNE1			rs7693029	4
rs4777016	15	68314919	intergenic RNU6-2,PIAS1			rs363598	21	31013159	GRIK1			rs363518	21	31041042	GRIK1,GRIK1			rs363582	21	31023179	GRIK1,GRIK1	0.728		rs12191229	6	105811285	PREP			rs516569	1	74782279	FPGT-TNNI3K,FPGT-TNNI3K,TNNI3K	0.728		rs12339991	9	126511085	DENND1A			rs16845211	1	172940883	intergenic FASLG,TNFSF18	0.685		rs9685881	4
rs2279366	15	48542027	SLC12A1,SLC12A1	0.602		rs363582	21	31023179	GRIK1			rs363514	21	31043261	GRIK1,GRIK1			rs363522	21	31023226	GRIK1,GRIK1			rs10520006	5	127999225	intergenic FBN2,SLC27A6	0.638		rs1417888	1	74825037	FPGT-TNNI3K,FPGT-TNNI3K,TNNI3K			rs729424	6	33644033	ITPR3	0.691		rs10489272	1	172941713	intergenic FASLG,TNFSF18			rs4692342	4
rs8032420	15	48545381	SLC12A1,SLC12A1			rs363522	21	31023226	GRIK1			rs9883327	3	167478327	SERPINI1,SERPINI1	0.7		rs3026010	21	31034314	GRIK1,GRIK1			rs10053477	5	128010071	intergenic FBN2,SLC27A6			rs1569092	1	74858724	FPGT-TNNI3K,FPGT-TNNI3K,TNNI3K			rs9469583	6	33717770	intergenic			rs1883478	1	172985231	intergenic FASLG,TNFSF18			rs11946866	4
rs6493317	15	48568156	SLC12A1,SLC12A1			rs3026010	21	31034314	GRIK1			rs9815034	3	167497444	SERPINI1,SERPINI1			rs363564	21	31035432	GRIK1,GRIK1			rs4836390	5	128011688	intergenic FBN2,SLC27A6			rs1011542	1	74858887	FPGT-TNNI3K,FPGT-TNNI3K,TNNI3K			rs6919321	6	33724004	intergenic IP6K3,LEMD2			rs2236876	1	173017486	TNFSF18			rs7664880	4
rs964611	15	48597514	NA			rs363564	21	31035432	GRIK1			rs11928048	3	167594951	NA			rs363518	21	31041042	GRIK1,GRIK1			rs10072361	5	128017544	intergenic FBN2,SLC27A6			rs699844	1	74878253	FPGT-TNNI3K,FPGT-TNNI3K,TNNI3K			rs9380376	6	33724794	intergenic IP6K3,LEMD2			rs7546619	1	173026851	intergenic FASLG,TNFSF18			rs453717	1
rs8032357	15	48618819	NA			rs363518	21	31041042	GRIK1			rs13061465	3	72568369	NA	0.7		rs363514	21	31043261	GRIK1,GRIK1			rs247179	5	128072198	intergenic FBN2,SLC27A6			rs17095322	1	74904353	FPGT-TNNI3K,FPGT-TNNI3K,TNNI3K			rs4711345	6	33730954	intergenic IP6K3,LEMD2			rs2207061	1	173055352	intergenic TNFSF18,TNFSF4			rs1913836	1
rs4775754	15	48661343	NA			rs363514	21	31043261	GRIK1			rs17677643	3	72639769	NA			rs363512	21	31050817	GRIK1,GRIK1			rs247197	5	128080556	intergenic FBN2,SLC27A6			rs640493	1	74926794	FPGT-TNNI3K,FPGT-TNNI3K,TNNI3K			rs4711348	6	33736295	intergenic IP6K3,LEMD2			rs6425203	1	173064279	intergenic TNFSF18,TNFSF4			rs1878076	1
rs919129	15	48675227	NA			rs363512	21	31050817	GRIK1			rs482759	6	32195017	NA	0.666		rs363510	21	31062501	GRIK1,GRIK1			rs247096	5	128093877	intergenic FBN2,SLC27A6			rs1883478	1	172985231	intergenic FASLG,TNFSF18	0.702		rs6904716	6	33741289	LEMD2,LEMD2			rs486650	1	234819885	intergenic LOC101927787,LINC01132	0.666		rs7549511	1
rs11854805	15	48675874	NA			rs363510	21	31062501	GRIK1			rs1113933	7	104263404	LHFPL3	0.666		rs413057	21	31127563	GRIK1,GRIK1,GRIK1-AS1			rs4836403	5	128100622	intergenic FBN2,SLC27A6			rs13009169	2	63405218	WDPCP	0.662		rs6933607	6	33743997	LEMD2,LEMD2			rs895466	2	223594490	intergenic MOGAT1,ACSL3			rs10918228	1
rs17352842	15	48694211	NA			rs413057	21	31127563	GRIK1,GRIK1-AS1			rs11921789	3	104660707	NA	0.666		rs10818503	9	123850770	CNTRL	0.721		rs1422446	5	128110085	intergenic FBN2,SLC27A6			rs10206947	2	63425505	WDPCP			rs2296748	6	33745071	LEMD2,LEMD2			rs4780693	16	17435157	XYLT1	0.660		rs2297763	1
rs10451557	2	130004113	APLP2	0.6		rs2142160	21	31131734	GRIK1,GRIK1-AS1			rs364569	17	6979179	CLEC10A,CLEC10A	0.666		rs10156413	9	123867782	CNTRL			rs10491268	5	128118088	intergenic FBN2,SLC27A6			rs4671465	2	63430019	WDPCP			rs3828783	6	33767727	MLN,MLN,MLN			rs4780692	16	17467794	XYLT1			rs12065621	1
rs993283	2	163739071	NA			rs462606	21	31132624	GRIK1,GRIK1-AS1			rs4558460	17	7051469	NA			rs2146838	9	123876305	CNTRL			rs6595861	5	128138057	intergenic FBN2,SLC27A6			rs2421916	2	63447682	WDPCP			rs2281820	6	33768897	MLN,MLN,MLN			rs7498915	16	17519847	XYLT1			rs7534437	1
rs307864	2	163739189	NA			rs2832438	21	31137937	GRIK1			rs11138895	9	83503203	NA	0.640		rs942152	9	123951685	RAB14			rs6891265	5	128179151	intergenic FBN2,SLC27A6			rs11125954	2	63474793	WDPCP			rs3806109	6	33770370	MLN,MLN,MLN			rs8043831	16	17549067	XYLT1			rs2090281	1
rs2081364	2	163767608	NA			rs459617	21	31140753	GRIK1			rs7025679	9	83513137	NA			rs1980561	14	63386516	KCNH5	0.716		rs12778014	10	94950273	intergenic CYP26A1,MYOF	0.619		rs9830592	3	104631603	intergenic MIR548A3,ALCAM	0.640		rs9366829	6	33773199	intergenic MLN,LINC01014			rs4613050	16	17554288	XYLT1			rs12062372	1
rs7599823	2	163798127	NA			rs396331	21	31143510	GRIK1			rs715976	9	83549681	NA			rs10450921	14	63444621	KCNH5			rs10882185	10	94977719	intergenic CYP26A1,MYOF			rs1816547	3	104670606	intergenic MIR548A3,ALCAM			rs9394169	6	33778964	intergenic MLN,LINC01015			rs2350289	6	65756221	EYS	0.625		rs1913845	1
rs9872254	3	163831487	NA	0.6		rs461119	21	31147968	GRIK1			rs1556447	9	83643410	NA			rs12587142	14	63452412	KCNH5			rs987525	8	129946154	intergenic LINC00824,LINC00977	0.612		rs6771790	3	104704485	intergenic MIR548A3,ALCAM			rs1535948	6	33783883	intergenic MLN,LINC01016			rs9363328	6	65765856	EYS			rs4527518	4
rs1546208	3	102506798	NA	0.6		rs437489	21	31172702	GRIK1			rs2151225	9	83661308	NA			rs3850311	14	63511348	KCNH5			rs7017252	8	129950844	intergenic LINC00824,LINC00977			rs9682035	3	104730056	intergenic MIR548A3,ALCAM			rs1535950	6	33785827	intergenic MLN,LINC01017			rs12207169	6	65775758	EYS			rs6852190	4
rs1160221	3	102585782	NA			rs2098425	12	2828334	intergenic CACNA1C,LOC283440	0.690		rs12330015	22	46590278	PPARA,PPARA	0.633		rs3850312	14	63526171	KCNH5			rs7829061	8	130000524	intergenic LINC00824,LINC00977			rs9288798	3	104748323	intergenic MIR548A3,ALCAM			rs9461917	6	33797009	intergenic MLN,LINC01018			rs9453182	6	65816312	EYS			rs4349633	4
rs13082914	3	155991348	KCNAB1	0.6		rs12229387	12	2830508	intergenic CACNA1C,LOC283440			rs5766743	22	46607378	PPARA,PPARA			rs1951805	14	63568154	KCNH5			rs4027404	14	64497930	SYNE2,SYNE2	0.612		rs2529190	7	101341246	intergenic MYL10,CUX1	0.619		rs12055409	6	33801510	intergenic MLN,LINC01019			rs6915644	6	65816812	EYS			rs4392535	4
rs3821415	3	156004954	KCNAB1			rs7797095	7	86567364	KIAA1324L,KIAA1324L,KIAA1324L	0.670		rs6735297	2	223823141	NA	0.628		rs9323431	14	63568488	KCNH5			rs4027405	14	64498037	SYNE2,SYNE2			rs1880345	7	101372755	intergenic MYL10,CUX1			rs6905353	6	33813043	intergenic MLN,LINC01020			rs1041522	6	65829390	EYS			rs6447084	4
rs3772238	3	156045286	KCNAB1			rs1767721	7	86607231	KIAA1324L,KIAA1324L			rs6717855	2	223838477	NA			rs10438151	14	63582734	NA			rs4566057	14	64506541	SYNE2,SYNE2			rs11977362	7	101381523	intergenic MYL10,CUX1			rs4713693	6	33817929	intergenic MLN,LINC01021			rs285990	6	83300948	NA	0.620		rs971079	4
rs6786247	3	156061497	KCNAB1			rs1006248	7	86608786	KIAA1324L,KIAA1324L			rs747869	2	223890168	NA			rs7848707	9	10942628	NA	0.688		rs4275767	14	64512020	SYNE2,SYNE2			rs2529192	7	101387262	intergenic MYL10,CUX1			rs9469618	6	33823149	intergenic MLN,LINC01022			rs285979	6	83316216	NA			rs524675	4
rs680810	3	156078627	KCNAB1			rs12535941	7	86639826	KIAA1324L,KIAA1324L			rs895772	2	223892964	NA			rs1888189	9	10948272	NA			rs8010699	14	64522843	SYNE2,SYNE2			rs2490739	10	94597905	EXOC6	0.617		rs174948	7	29889233	WIPF3	0.666		rs6909889	6	83443347	NA			rs1444152	4
rs11748824	5	3993746	NA	0.6		rs6953148	7	86662659	KIAA1324L,KIAA1324L			rs6924145	6	106385525	NA	0.619		rs10809261	9	10957549	NA			rs1255953	14	64551688	SYNE2,SYNE2			rs7906224	10	94628274	EXOC6,EXOC6			rs2072176	7	29953766	WIPF3			rs287849	6	83453859	NA			rs541373	4
rs540937	5	3997830	NA			rs11768321	7	86681714	KIAA1324L			rs9480625	6	106414990	NA			rs7858983	9	10962971	NA			rs9323444	14	64565582	SYNE2,SYNE2			rs7915463	10	94660409	EXOC6,EXOC6			rs6716551	2	43935725	PLEKHH2	0.660		rs6931603	6	83487064	NA			rs476133	4
rs580641	5	4014659	NA			rs1067339	2	44624448	CAMKMT	0.670		rs1899908	12	20530097	PDE3A			rs1330257	9	10990046	NA			rs3008751	9	15967745	C9orf93	0.607		rs7095772	10	94661093	EXOC6,EXOC6			rs1991739	2	43943525	PLEKHH2			rs12970134	18	57884750	NA	0.606		rs492134	4
rs12191229	5	4041154	NA			rs1067350	2	44669946	CAMKMT			rs1822755	12	20542034	PDE3A			rs10959466	9	11022581	NA			rs6474967	9	15760988	C9orf93			rs10882125	10	94668524	EXOC6,EXOC6			rs1368087	2	43964837	PLEKHH2			rs12964203	18	57903604	NA			rs1877147	4
rs1078726	6	105811285	PREP	0.6		rs1067406	2	44674450	CAMKMT			rs10501763	11	91638725	NA	0.6		rs10959470	9	11028959	NA			rs1970498	9	15776290	C9orf93			rs7069010	10	94721905	EXOC6,EXOC6			rs3792017	2	44017411	DYNC2LI1,DYNC2LI1,DYNC2LI1			rs9963410	18	57962862	NA			rs4698240	4
rs13252673	6	105812640	PREP			rs698793	2	44685685	CAMKMT			rs12789966	11	99041999	CNTN5,CNTN5,CNTN5	0.6		rs7044282	9	11039639	NA			rs9289040	3	115778365	LSAMP	0.6		rs7081888	10	94764660	EXOC6,EXOC6			rs1835815	2	44030649	DYNC2LI1,DYNC2LI1			rs9953008	18	57962981	NA			rs7682816	4
rs4379441	8	84583154	NA	0.6		rs698819	2	44712929	CAMKMT			rs12593807	15	48546727	SLC12A1,SLC12A1	0.6		rs4097990	9	11063519	NA			rs9359554	6	83718503	UBE3D	0.6		rs2486687	10	94778283	EXOC6,EXOC6			rs3792009	2	44037333	NA			rs17773430	18	57963117	NA			rs11736290	4
rs7818253	8	84616700	NA			rs1011797	2	44757217	CAMKMT			rs1520410	15	54796592	UNC13C	0.6		rs10959509	9	11073873	NA			rs2636683	4	143098083	INPP4B,INPP4B	0.6		rs856534	10	94810665	EXOC6,EXOC6			rs2278357	2	44039839	ABCG5			rs12958350	18	58022624	NA			rs3915263	4
rs7825602	8	84658822	NA			rs2283318	12	2610641	CACNA1C	0.670		rs4561404	15	60697836	NA	0.6		rs10809325	9	11073967	NA			rs13109869	4	143153264	INPP4B,INPP4B			rs6701500	1	16063698	SLC25A34	0.609		rs7374260	3	196158332	UBXN7	0.655		rs11872992	18	58040587	NA			rs3846386	4
rs760297	8	116947667	NA			rs2239118	12	2660753	CACNA1C			rs1000465	17	69803672	NA	0.6		rs1334045	9	11083426	NA			rs13356416	5	116439083	NA	0.6		rs11584945	1	16069644	TMEM82			rs12631706	3	196167930	NA			rs1417888	1	74825037	FPGT-TNNI3K,FPGT-TNNI3K,TNNI3K	0.604		rs12630650	3
rs9297548	8	116948169	NA			rs1006564	12	2668570	CACNA1C			rs1674614	18	23521263	NA	0.6		rs7044787	9	11101956	NA			rs11241417	5	116505127	NA			rs12725198	1	16080171	NA			rs9812425	3	196170061	NA			rs1569092	1	74858724	FPGT-TNNI3K,FPGT-TNNI3K,TNNI3K			rs9830592	3
rs2205264	8	116981938	LINC00536			rs215986	12	2709880	CACNA1C			rs10510394	3	8909647	NA	0.6		rs7868584	9	11114436	NA			rs13213906	6	68228212	NA	0.6		rs938295	1	16087260	FBLIM1			rs7639524	3	196181228	NA			rs1011542	1	74858887	FPGT-TNNI3K,FPGT-TNNI3K,TNNI3K			rs6808509	3
rs7014419	8	117011944	LINC00536			rs2238091	12	2722264	CACNA1C			rs1153606	3	25574186	RARB,RARB	0.6		rs9298665	9	11135805	NA			rs9363764	6	68232042	NA			rs2271545	1	16095316	FBLIM1,FBLIM1,FBLIM1			rs3796129	3	196199204	RNF168			rs699844	1	74878253	FPGT-TNNI3K,FPGT-TNNI3K,TNNI3K			rs9860129	3
rs11818706	8	117014143	LINC00536			rs2279366	15	48542027	SLC12A1,SLC12A1	0.660		rs9289822	3	99189574	NA	0.6		rs1149319	6	105760925	PREP	0.667		rs1343032	6	68277173	NA			rs6949899	7	127145723	NA	0.607		rs7646174	3	196210808	RNF168			rs3765673	1	74937082	FPGT-TNNI3K,TNNI3K			rs6716551	2
rs868691	10	25883475	GPR158	0.6		rs8032420	15	48545381	SLC12A1,SLC12A1			rs3762648	3	109052732	DPPA4	0.6		rs12192054	6	105776866	PREP			rs2818075	6	68301978	NA			rs10487490	7	127155539	NA			rs9313634	5	156964594	ADAM19	0.640		rs1510796	2	9397003	ASAP2,ASAP2	0.6		rs725238	2
rs6482510	10	25905876	NA			rs12593807	15	48546727	SLC12A1,SLC12A1			rs1501871	3	117330716	NA	0.6		rs4512258	6	105783150	PREP			rs9354615	6	68349203	NA			rs4731367	7	127178162	NA			rs4461616	5	156981913	ADAM19			rs10181704	2	9465687	ASAP2,ASAP2			rs6749783	2
rs12576153	10	25958982	NA			rs6493317	15	48568156	SLC12A1,SLC12A1			rs7653493	3	165852207	NA	0.6		rs12191229	6	105811285	PREP			rs11964693	6	68368610	NA			rs1419430	7	127195294	NA			rs6556121	5	157034655	NA			rs7569295	2	9467815	ASAP2,ASAP2			rs959327	2
rs1785899	11	119356682	LOC100499227	0.6		rs17350938	15	48589981	SLC12A1,SLC12A1			rs11729343	4	5924458	NA	0.6		rs1078726	6	105812640	PREP			rs12524310	6	68379334	NA			rs3757791	7	127233068	NA			rs10063242	5	157037412	NA			rs7559906	2	56133040	EFEMP1,EFEMP1	0.6		rs12492688	3
rs891292	11	119376672	NA			rs964611	15	48597514	NA			rs10516182	4	7025909	TBC1D14,TBC1D14,TBC1D14	0.6		rs12215640	6	105844161	PREP			rs17133444	7	138742775	ZC3HAV1	0.6		rs10229583	7	127246903	NA			rs889056	5	157039737	NA			rs1432559	2	56189618	NA			rs12634498	3
rs4900529	14	102461209	DYNC1H1	0.6		rs8032357	15	48618819	NA			rs10447236	5	115787223	SEMA6A	0.6		rs12237041	9	13854965	NA	0.650		rs7779972	7	138746752	ZC3HAV1,ZC3HAV1			rs712701	7	127251188	PAX4			rs10072361	5	128017544	NA	0.622		rs7583500	2	211583066	NA	0.6		rs10181704	2
rs7148324	14	102484565	DYNC1H1			rs4775754	15	48661343	NA			rs7708929	5	161767993	NA	0.6		rs12341720	9	13859052	NA			rs1504047	3	7748843	GRM7,GRM7	0.598		rs327510	7	127257894	NA			rs247179	5	128072198	NA			rs4672596	2	211648806	NA			rs1361552	10
rs2303500	15	48739274	FBN1	0.6		rs919129	15	48675227	NA			rs2179847	6	83960339	ME1	0.6		rs10961291	9	13876562	NA			rs329037	3	7763386	GRM7,GRM7			rs806180	7	127283699	NA			rs1422446	5	128110085	NA			rs1544791	5	59439082	PDE4D	0.6		rs3743266	15
rs16961033	15	48795877	FBN1			rs11854805	15	48675874	NA			rs12215640	6	105844161	PREP	0.6		rs12335400	9	13912195	NA			rs10881582	9	137256078	RXRA	0.571		rs4507975	1	176684432	PAPPA2	0.6		rs6949899	7	127145723	NA			rs983280	5	59445137	PDE4D			rs977224	3
rs9806163	15	48803839	FBN1			rs17352842	15	48694211	NA			rs1015909	7	37158469	ELMO1,ELMO1,ELMO1	0.6		rs10113975	9	13912482	NA			rs3748877	2	138262443	THSD7B	0.571		rs1086519	1	176684851	PAPPA2			rs10487490	7	127155539	NA			rs2910830	5	59467203	PDE4D			rs2363596	3
rs16961065	15	48806539	FBN1			rs13088964	3	99230536	NA	0.625		rs1006248	7	86608786	KIAA1324L,KIAA1324L	0.6		rs10117560	9	13930857	C9orf146			rs1448917	2	138310150	THSD7B			rs10442600	1	176695533	PAPPA2			rs4731367	7	127178162	NA			rs7717864	5	59486768	PDE4D			rs4681047	3
rs755251	15	48812020	FBN1			rs4782727	16	82301047	NA	0.625		rs10123771	9	2081292	SMARCA2,SMARCA2	0.6		rs7567724	2	3660856	COLEC11	0.649		rs2608905	6	131770803	NA	0.571		rs12117539	1	176703822	PAPPA2			rs1419430	7	127195294	NA			rs966221	5	59502520	PDE4D			rs11721271	3
rs12915677	15	48864797	FBN1			rs8049624	16	82321084	NA			rs12344176	9	3940862	GLIS3,GLIS3	0.6		rs2872168	2	3668126	COLEC11			rs2246281	6	131814278	NA			rs16850193	1	176747993	PAPPA2			rs3757791	7	127233068	NA			rs10520006	5	127999225	NA	0.6		rs6550967	3
rs2832115	21	30221409	NA	0.6		rs11863536	16	80969674	NA	0.613		rs300629	9	32797839	NA	0.6		rs731034	2	3677022	COLEC11			rs1419430	7	127195294	NA	0.571		rs6443624	3	178897674	PIK3CA	0.6		rs10229583	7	127246903	NA			rs10053477	5	128010071	NA			rs1531871	3
rs8134005	21	30244170	NA			rs16954368	16	81010946	CMC2			rs7849752	9	96391990	PHF2	0.6		rs13031619	2	3698371	intergenic COLEC11,ALLC			rs3757791	7	127233068	NA			rs7645550	3	178968634	KCNMB3			rs712701	7	127251188	PAX4			rs10072361	5	128017544	NA			rs922943	3
rs9399482	6	100734930	NA	0.590		rs9939934	16	81027685	CMC2			rs1547059	11	35238459	CD44	0.6		rs10208384	2	3707775	ALLC			rs12536698	7	127247022	NA			rs1876398	4	170146632	SH3RF1	0.6		rs327510	7	127257894	NA			rs247197	5	128080556	NA			rs9876345	3
rs10499030	6	100744281	NA			rs8049565	16	81035542	CMC2			rs1000919	2	85096481	C2orf89	0.6		rs13395090	2	3715015	ALLC			rs11644732	16	65791527	NA	0.571		rs4295223	4	170230174	NA			rs806180	7	127283699	NA			rs10040792	5	137759010	KDM3B	0.6		rs11129198	3
rs924974	6	100763213	NA			rs3743503	16	81056441	CENPN,CENPN,CENPN			rs6724312	2	123556174	NA	0.6		rs13409287	2	3722494	ALLC			rs7195999	16	65802075	NA			rs1544791	5	59439082	PDE4D	0.6		rs7602077	2	17416353	NA	0.6		rs3798153	5	137782204	REEP2			rs6778608	3
rs9403718	6	100827450	NA			rs10451557	2	163739071	NA	0.609		rs1358326	2	178533715	PDE11A	0.6		rs2043080	2	3726163	ALLC			rs27848	16	65881380	NA			rs7717864	5	59486768	PDE4D			rs13020891	2	17451733	NA			rs7729723	5	137797380	NA			rs4748035	10
rs229586	14	65263347	SPTB	0.578		rs993283	2	163739189	NA			rs4850749	2	197907294	ANKRD44	0.6		rs17505481	2	3756073	intronic DCDC2C			rs4448483	1	179748224	FAM163A	0.545		rs6865072	5	119924532	PRR16	0.6		rs1401882	2	17486497	NA			rs11743810	5	137802404	EGR1			rs2251555	10
rs4899146	14	65263839	SPTB			rs307864	2	163767608	NA			rs12711968	2	3758225	NA	0.6		rs12711968	2	3758225	intronic DCDC2C			rs10798724	1	179766086	FAM163A			rs6881097	5	119925692	PRR16			rs7559906	2	56133040	EFEMP1,EFEMP1	0.6		rs11745596	5	137834139	NA			rs4750379	10
rs230703	14	65267469	SPTB			rs16847639	2	163781234	NA			rs1011797	2	44757217	CAMKMT	0.6		rs7563964	2	3785545	intronic DCDC2C									rs17109726	5	148559887	ABLIM3	0.6		rs4672078	2	56184498	NA			rs2057391	6	105478927	LIN28B	0.6		rs1789891	4
rs17767579	14	65270272	SPTB			rs2081364	2	163798127	NA			rs6752189	2	164149690	NA	0.6		rs2249380	2	3789383	intronic DCDC2C									rs1438689	5	148631433	ABLIM3			rs1017627	2	126293367	NA	0.6		rs221661	6	105552470	BVES,BVES,BVES			rs1789924	4
rs17180532	14	65270718	SPTB			rs7599823	2	163831487	NA			rs988990	2	164187575	NA			rs2624495	5	116727172	LOC102467223,LINC00992	0.647								rs1033602	14	26018424	NA	0.6		rs4146084	2	126299170	NA			rs6949899	7	127145723	NA	0.6		rs2851300	4
rs1741466	14	65277890	SPTB			rs1834220	2	163841985	NA			rs1221522	2	164196683	NA			rs13164296	5	116772093	LOC728342									rs1156842	14	26018891	NA			rs2198318	2	126303416	NA			rs10487490	7	127155539	NA			rs7661978	4
rs1570295	14	65310367	NA			rs9289040	3	115778365	LSAMP	0.6		rs825353	3	102502059	NA	0.6		rs2929729	5	116786213	LOC728342									rs17110172	14	26057113	NA			rs1452515	2	126332264	NA			rs4731367	7	127178162	NA			rs1419430	7
rs2317833	16	82320721	NA	0.571		rs11728601	4	12725164	NA			rs9872254	3	102506798	NA			rs750601	5	116797614	LOC728342									rs1380657	17	48598785	MYCBPAP	0.6		rs6715359	2	126368399	NA			rs1419430	7	127195294	NA			rs3757791	7
rs9868898	3	111480946	PLCXD2,PHLDB2	0.559		rs17053280	6	128795887	PTPRK,PTPRK			rs6822083	4	12634511	NA	0.6		rs2560635	5	116818239	LOC728342									rs16949120	17	48610732	EPN3			rs9815034	3	167497444	SERPINI1,SERPINI1	0.6		rs3757791	7	127233068	NA			rs327510	7
rs6800922	3	111488596	PLCXD2,PHLDB2			rs7919814	10	109730743	NA			rs9291598	4	12736121	NA			rs10519513	5	116840907	LOC728342									rs7195999	16	65802075	NA	0.585		rs7641394	3	167531607	SERPINI1,SERPINI1			rs10229583	7	127246903	NA			rs806180	7
rs6438013	3	111513720	PLCXD2,PHLDB2			rs1047636	11	105947285	KBTBD3,KBTBD3			rs1093707	9	7006539	KDM4C	0.6		rs390708	5	116857589	LOC728342									rs1071454	16	65884039	NA			rs1027242	3	167578227	NA			rs712701	7	127251188	PAX4			rs17189210	2
rs9857303	3	111513865	PLCXD2,PHLDB2			rs7148324	14	102484565	DYNC1H1			rs12554351	9	7032644	KDM4C			rs1767721	7	86607231	KIAA1324L,KIAA1324L	0.636								rs6434895	2	197828651	NA	0.580		rs11928048	3	167594951	NA			rs327510	7	127257894	NA			rs1364676	2
rs9816926	3	111522258	PLCXD2,PHLDB2			rs6752189	2	164149690	NA	0.6		rs914842	9	123618971	PHF19	0.6		rs1006248	7	86608786	KIAA1324L,KIAA1324L									rs11888210	2	197850652	NA			rs1544791	5	59439082	PDE4D	0.6		rs806180	7	127283699	NA			rs4233969	2
rs9876709	3	111528539	PLCXD2,PHLDB2			rs1015797	2	164180977	NA			rs881375	9	123652898	NA			rs10271876	7	86665092	KIAA1324L,KIAA1324L									rs2376211	2	197870808	ANKRD44			rs983280	5	59445137	PDE4D			rs10125937	9	124790623	TTLL11,TTLL11	0.6		rs13021753	2
rs6809414	3	111532971	PLCXD2,PHLDB2			rs988990	2	164187575	NA			rs10748994	10	84237629	NRG3	0.6		rs13243613	7	86691254	NA									rs4850749	2	197907294	ANKRD44			rs2910830	5	59467203	PDE4D			rs7860331	9	124852286	TTLL11,TTLL11			rs4671327	2
rs9288930	3	111538899	PLCXD2,PHLDB2			rs1221518	2	164193154	NA			rs11201540	10	87054850	NA			rs17161290	7	86702671	NA									rs6434900	2	197910432	ANKRD44			rs7717864	5	59486768	PDE4D			rs12551572	9	124864385	NA			rs1417888	1
rs9814037	3	111542871	PLCXD2,PHLDB2			rs1221522	2	164196683	NA			rs7915527	10	109731584	NA	0.6		rs6948837	7	86706918	NA									rs4850410	2	197920169	ANKRD44			rs966221	5	59502520	PDE4D			rs9903959	17	48501657	NA	0.6		rs1569092	1
rs9872438	3	111543285	PLCXD2,PHLDB2			rs7653493	3	165852207	NA	0.6		rs7082958	10	109794993	NA			rs94872	1	207086845	FAIM3,FAIM3,FAIM3	0.623								rs8011771	14	96431357	NA	0.571		rs10040792	5	137759010	KDM3B	0.6		rs2125902	17	48536047	ACSF2			rs17095265	1
rs6769535	3	111544295	PLCXD2,PHLDB2			rs13061243	3	165859107	NA			rs1931610	10	109823862	NA			rs1856746	1	207143422	FCAMR,FCAMR,FCAMR									rs7776557	7	126885911	GRM8	0.571		rs3798153	5	137782204	REEP2			rs2290861	17	48557348	RSAD1			rs699844	1
rs12491776	3	111547852	PLCXD2,PHLDB2			rs4841463	8	10807105	XKR6	0.6		rs10501676	11	88407462	GRM5,GRM5	0.6		rs11119981	1	207156555	intergenic FCAMR,C1orf116 dist=125									rs1592376	7	126891392	GRM8			rs11743810	5	137802404	EGR1			rs232553	2	38348653	NA	0.587		rs17095322	1
rs13323152	3	111591934	PHLDB2			rs10095390	8	10815515	XKR6			rs904493	11	88465349	GRM5,GRM5			rs11799614	1	207209364	intergenic C1orf116,YOD1 dist=326									rs10278805	7	126922628	NA			rs11745596	5	137834139	NA			rs2432661	2	38352639	NA			rs640493	1
rs1027032	12	18881654	PLCZ1	0.545		rs7822400	8	10880517	XKR6			rs6483413	11	88477162	GRM5,GRM5			rs2075863	1	207235954	PFKFB2,PFKFB2									rs3792017	2	44017411	DYNC2LI1,DYNC2LI1,DYNC2LI1	0.569		rs4723269	7	3955516	SDK1	0.6		rs232610	2	38368231	CYP1B1-AS1			rs7602077	2
						rs10111872	8	10881408	XKR6			rs685879	11	119341075	LOC100499227	0.6		rs2243816	1	207241281	PFKFB2,PFKFB2									rs1025447	2	44022970	DYNC2LI1,DYNC2LI1			rs10277771	7	4004884	SDK1			rs6730133	2	38385164	CYP1B1-AS1			rs13383210	2
						rs1000850	9	96347718	PHF2	0.6		rs891292	11	119376672	NA			rs2842754	1	207257303	intergenic PFKFB2,C4BPB dist=293									rs1835815	2	44030649	DYNC2LI1,DYNC2LI1			rs6950410	7	4038917	SDK1			rs10490623	2	38408537	CYP1B1-AS1			rs13020891	2
						rs2150752	9	96353119	PHF2			rs7183850	15	69858562	LOC145837	0.6		rs11120218	1	207278451	C4BPA									rs3792009	2	44037333	NA			rs878014	7	31061611	NA	0.6		rs2432671	2	38410895	NA			rs1401882	2
						rs2994369	9	96366513	PHF2			rs6494808	15	69868941	NA			rs4844573	1	207304900	C4BPA									rs4148195	2	44039633	ABCG5			rs10241138	7	31096363	ADCYAP1R1			rs2261	2	38429763	NA			rs10490320	2
						rs7849752	9	96391990	PHF2			rs6113163	20	21187960	PLK1S1	0.6		rs3766163	1	15986547	DDI2,RSC1A1	0.622								rs4952689	2	44101430	ABCG8			rs7299914	12	74113028	NA	0.6		rs1536036	6	33632014	ITPR3	0.580		rs7583500	2
						rs11534279	9	96401464	PHF2			rs6137297	20	21218023	PLK1S1			rs12746773	1	16001588	intergenic RSC1A1,PLEKHM2 dist=133									rs7438406	4	99702148	NA	0.557		rs1371578	12	74116910	NA			rs10947427	6	33644253	ITPR3			rs10206976	2
						rs1468673	9	123809890	C5	0.6		rs13156236	5	112492839	MCC,MCC	0.590		rs12745403	1	16041606	PLEKHM2									rs6532765	4	99703142	NA			rs17760412	12	74135462	NA			rs597386	6	33668618	MNF1			rs4672596	2
						rs10818503	9	123850770	CNTRL			rs569540	5	112567834	MCC,MCC			rs665034	5	112587455	MCC,MCC	0.603								rs2903158	4	99714727	NA			rs10879691	12	74192475	NA			rs542441	6	33675851	MNF1			rs4912936	5
						rs10156413	9	123867782	CNTRL			rs665034	5	112587455	MCC,MCC			rs10519347	5	112593347	MCC,MCC									rs1867343	4	99719961	NA			rs1899005	12	74207395	NA			rs9469583	6	33717770	NA			rs197197	5
						rs2146838	9	123876305	CNTRL			rs3850312	14	63526171	KCNH5	0.590		rs10434754	5	112635794	MCC									rs7696219	4	99723669	NA			rs1629940	12	103193521	NA	0.6		rs6919321	6	33724004	NA			rs285990	6
						rs17086	9	124125520	STOM,STOM	0.6		rs10438151	14	63582734	NA			rs4553158	1	67436446	MIER1	0.6								rs6822279	4	99745705	NA			rs1464789	12	103211059	LINC00485			rs9380376	6	33724794	NA			rs1369867	6
						rs306777	9	124192482	NA			rs8019718	14	63602959	NA			rs10200021	2	196414587	intergenic LOC101927431,SLC39A10	0.6								rs4401453	4	99774183	NA			rs2245360	12	103234544	PAH			rs4711345	6	33730954	NA			rs6467815	7
						rs4837853	9	124213962	NA			rs4946608	6	105033213	NA	0.585		rs7566549	2	196442418	intergenic LOC101927431,SLC39A10	0.6														rs940528	12	103243355	PAH			rs4711348	6	33736295	NA			rs17160610	7
						rs1255639	14	63977735	PPP2R5E	0.6		rs1933500	6	105060069	NA			rs4850749	2	197907294	ANKRD44	0.6														rs9790594	4	5874579	CRMP1,CRMP1	0.599		rs6904716	6	33741289	LEMD2,LEMD2			rs540649	7
						rs1255784	14	64000774	PPP2R5E			rs2015901	20	37455995	PPP1R16B,PPP1R16B	0.577		rs4850410	2	197920169	ANKRD44															rs6812766	4	5896702	NA			rs6933607	6	33743997	LEMD2,LEMD2
						rs1255741	14	64029781	NA			rs12626105	20	37534582	PPP1R16B,PPP1R16B			rs2055027	3	167530444	SERPINI1,SERPINI1	0.6														rs6446405	4	5902274	NA			rs3806109	6	33770370	MLN,MLN,MLN
						rs2303500	15	48739274	FBN1	0.6		rs193890	7	103872165	NA	0.571		rs11928048	3	167594951	SERPINI1,LINC01330															rs4425309	4	5924289	NA			rs9366829	6	33773199	NA
						rs16961033	15	48795877	FBN1			rs1006293	21	36469757	NA	0.571		rs7708929	5	161767993	GABRG2,CCNG1	0.6														rs12506399	4	5924794	NA			rs2395399	6	33777432	NA
						rs9806163	15	48803839	FBN1			rs2018293	22	26704561	SEZ6	0.571		rs311684	6	74126084	DDX43															rs10016978	4	5928187	NA			rs1535948	6	33783883	NA
						rs16961065	15	48806539	FBN1			rs4676609	3	39214256	NA	0.571		rs4706978	6	83758364	UBE3D	0.6														rs17751160	4	5936570	NA			rs6905353	6	33813043	NA
						rs755251	15	48812020	FBN1			rs4673618	2	212310843	ERBB4,ERBB4	0.571		rs4515348	6	83782301	DOPEY1,DOPEY1															rs17694785	4	5943692	NA			rs2269981	7	29940034	WIPF3	0.571
						rs12915677	15	48864797	FBN1			rs1052161	2	73828538	ALMS1	0.571		rs6958567	7	11393134	NA	0.6														rs6839295	4	5966801	NA			rs1835815	2	44030649	DYNC2LI1,DYNC2LI1	0.571
						rs2236178	20	21142813	PLK1S1,PLK1S1,PLK1S1	0.6		rs6358	22	48085862	NA	0.570		rs7810604	7	11420981	THSD7A															rs232542	2	38328178	NA	0.577		rs7915463	10	94660409	EXOC6,EXOC6	0.571
						rs12625304	20	21182388	PLK1S1,PLK1S1,PLK1S1			rs6008324	22	48091069	NA			rs7782229	7	11473561	THSD7A															rs2432661	2	38352639	NA			rs7095772	10	94661093	EXOC6,EXOC6
						rs6113163	20	21187960	PLK1S1,PLK1S1,PLK1S1			rs9615594	22	48097091	NA			rs904493	11	88465349	GRM5,GRM5	0.6														rs232610	2	38368231	CYP1B1-AS1			rs7069010	10	94721905	EXOC6,EXOC6
						rs6137297	20	21218023	PLK1S1,PLK1S1,PLK1S1			rs8141392	22	48103376	NA			rs1000061	11	88475777	GRM5,GRM5															rs232606	2	38375771	CYP1B1-AS1			rs835247	10	94744904	EXOC6,EXOC6
						rs4329963	17	53732170	NA	0.591		rs1998058	22	48149197	NA			rs6483413	11	88477162	GRM5,GRM5															rs11677850	2	38379307	CYP1B1-AS1			rs13146086	4	5865088	CRMP1,CRMP1	0.547
						rs9900492	17	53741073	NA			rs11062260	12	2646783	CACNA1C	0.570		rs12787863	11	88543715	GRM5,GRM5															rs68352	2	38407966	CYP1B1-AS1			rs7691078	4	5865361	CRMP1,CRMP1
						rs2033111	17	53788280	NA			rs215986	12	2709880	CACNA1C			rs2236178	20	21142813	PLK1S1,PLK1S1,PLK1S1	0.6														rs2289285	5	148631252	ABLIM3	0.555		rs12508543	4	5871485	CRMP1,CRMP1
						rs8079703	17	53811208	NA			rs740727	12	2759141	CACNA1C			rs11906053	20	21172075	PLK1S1,PLK1S1,PLK1S1															rs1438689	5	148631433	ABLIM3			rs4425309	4	5924289	NA
						rs1863610	17	53811998	NA			rs924974	6	100763213	NA	0.567		rs6113163	20	21187960	PLK1S1,PLK1S1,PLK1S1															rs352354	5	148666133	AFAP1L1,AFAP1L1			rs11729343	4	5924458	NA
						rs4270232	17	53817523	NA			rs1506084	6	100813188	NA			rs6137297	20	21218023	PLK1S1,PLK1S1,PLK1S1																					rs6840908	4	5931208	NA
						rs2960088	17	53819087	NA			rs1857859	6	100894587	SIM1			rs12330015	22	46590278	PPARA,PPARA	0.6																				rs7682973	4	5945106	NA
						rs2114443	17	53827252	NA			rs17224239	18	73494104	NA	0.555		rs4253754	22	46615144	PPARA,PPARA
						rs2023843	7	27243221	HOTTIP	0.589		rs12054749	5	148651711	AFAP1L1,AFAP1L1	0.555		rs10459628	15	60710269	NA	0.585
						rs6960464	7	27300262	NA			rs10879354	12	72409782	TPH2	0.555		rs3068	15	60715643	NARG2,NARG2
						rs6943291	7	27303632	NA			rs12099862	12	94621957	PLXNC1	0.555		rs9630426	15	60739053	NARG2,NARG2
						rs291107	1	207075171	IL24,IL24,IL24,IL24	0.567		rs2354331	14	62763347	NA	0.555		rs3743266	15	60781513	RORA,RORA,RORA,RORA
						rs11119925	1	207135991	FCAMR,FCAMR,FCAMR			rs2239140	12	6200443	VWF	0.545		rs1937984	10	84152990	NRG3,NRG3,NRG3	0.577
						rs1856746	1	207143422	FCAMR,FCAMR,FCAMR									rs7069578	10	84179887	NRG3,NRG3,NRG3
						rs2353550	1	207146837	NA									rs1937969	10	84223444	NRG3,NRG3,NRG3
						rs11119981	1	207156555	NA									rs7073972	10	84237349	NRG3,NRG3,NRG3
						rs4844564	1	207179822	NA									rs10748994	10	84237629	NRG3,NRG3,NRG3
						rs3746426	20	49446578	BCAS4,BCAS4,BCAS4	0.555								rs7025679	9	83513137	NA	0.571
						rs6067567	20	49459292	BCAS4,BCAS4,BCAS4									rs265303	11	130179425	ZBTB44	0.571
						rs6091223	20	49464953	BCAS4,BCAS4,BCAS4									rs2070531	21	40194216	ETS2,ETS2	0.562
						rs6013030	20	49474361	BCAS4,BCAS4,BCAS4									rs992244	21	40252150	NA
						rs6067579	20	49482933	BCAS4,BCAS4,BCAS4									rs9977361	21	40262435	NA
						rs7267210	20	49489597	BCAS4,BCAS4,BCAS4									rs2033111	17	53788280	NA	0.555
						rs6091231	20	49494019	NA									rs8079703	17	53811208	NA
						rs2426213	20	49568605	DPM1									rs17819140	17	53811360	NA
																		rs1863610	17	53811998	NA
																		rs9913352	17	53818042	NA
[truncated: 8 more columns]
